# Supplementary material for: Omega-3 Fatty Acid Intake during Pregnancy and Child Neuropsychological Development: A Multi-Centre Population-Based Birth Cohort Study in Spain
Source: Nutrients. 2022 Jan 25;14(3):518. doi: 10.3390/nu14030518 (PMC8838693; doi:10.3390/nu14030518)
Supplement: Supplementary file 1 [file nutrients-14-00518-s001.zip]

Archive with 1 entries (1 files):
- nutrients-1537393-supplementary.pdf
